# Supplementary material for: Ideating iDNA: Lessons and limitations from leeches in legacy collections
Source: PLoS One. 2019 Feb 22;14(2):e0212226. doi: 10.1371/journal.pone.0212226 (PMC6386349; doi:10.1371/journal.pone.0212226)
Supplement: S1 Table — These data exclude those leeches for which the best match was human or domesticated animal, and include only those for which the percent sequence identity was approximately 90% or better and at least 3% better than the next best taxonomically different match. (XLSX) [file pone.0212226.s001.xlsx]

## Sheet: Final
Plate location (Plate number, well row, well column)	12S match?	16S match?	Both?	Are the matches different?	Locus	12S Class	12S Order	12S Taxon	12S Common name	12S E-value	12S 1% gap?	12S % ID		Locus	16S Class	16S Order	16S Taxon	16S Common name	16S E-value	16S 1% gap?	16S % ID		Well row	Well column		Leech Species	Leech Clade	Leech Length	Leech Width	Leech Preservative	Leech Country	Region	Latitude	Longitude	Elevation (m)							Query	Query	Query name edit		Well ID
4 1 A	yes				12S	Mammalia	pilosa	bradypus tridactylus	Pale-throated sloth	2e-09	Yes	95		16S									4	1	A	ornata	Bangladesh A			RNAlater	Bangladesh	AHRF													FALSE	CM2a
3 11 F		Yes			12S									16S	Mammalia	Carnivora	Civettictis civetta	African civet	2e-71	Yes	93		3	11	F	ornata	Bangladesh A			RNAlater	Bangladesh	AHRF												CM2A-g1		CM2A-g1
3 11 G		Yes			12S									16S	Mammalia	Carnivora	Civettictis civetta	African civet	5e-72	Yes	94		3	11	G	ornata	Bangladesh A			RNAlater	Bangladesh	AHRF										mt_03_11_16_CM2A_16sSCP_h1_H01.ab1	CM2A_16sSCP_h1_H01	CM2A-16sSCP-h1-H01	FALSE	CM2a
3 12 E		Yes			12S									16S	Mammalia	Carnivora	Civettictis civetta	African civet	1e-78	Yes	87		3	12	E	ornata	Bangladesh A			RNAlater	Bangladesh	AHRF													FALSE	CM2a
3 12 F		Yes			12S									16S	Mammalia	Carnivora	Civettictis civetta	African civet	1e-40	No	87		3	12	F	ornata	Bangladesh A			RNAlater	Bangladesh	AHRF												CM2A-b2		CM2A-b2
3 12 G		Yes			12S									16S	Mammalia	Carnivora	Civettictis civetta	African civet	9e-113	Yes	95		3	12	G	ornata	Bangladesh A			RNAlater	Bangladesh	AHRF												CM2a		CM2a
3 10 D		Yes			12S									16S	Mammalia	Primates	Macaca mulatta	Rhesus macaque	3e-92	Yes	100		3	10	D	ornata	Bangladesh A			RNAlater	Bangladesh	AHRF										mt_03_11_16_CM2A_16sSCP_d2_D02.ab1	CM2A_16sSCP_d2_D02	CM2A-16sSCP-d2-D02	FALSE	CM2a
3 9 E		Yes			12S									16S	Mammalia	Carnivora	Paradoxurus hermaphroditus	Asian palm civet	7e-94	Yes	95		3	9	E	ornata	Bangladesh A			RNAlater	Bangladesh	AHRF													FALSE	CM2a
3 3 C	Yes				12S	Mammalia	Rodentia		Rodents	2e-07	No	95		16S									3	3	C	ornata	Bangladesh A			RNAlater	Bangladesh	PHRF													FALSE	CM2a
3 3 H		Yes			12S									16S	Mammalia	Primates	Macaca silenus	Lion-tailed macaque	2e-89	Yes	98		3	3	H	ornata	Bangladesh A			RNAlater	Bangladesh	PHRF												CM2A-2		CM2a
3 3 D		Yes			12S									16S	Mammalia	Artiodactyla	Muntiacus muntjak	Indian muntjac	1e-131	Yes	100		3	3	D	ornata	Bangladesh A			RNAlater	Bangladesh	PHRF													FALSE	CM2a
4 10 F		Yes			12S									16S	Mammalia	Artiodactyla	Muntiacus muntjak	Indian muntjac	5e-78	Yes	96		4	10	F	question	Bangladesh C			RNAlater	Bangladesh	PHRF													FALSE	CM2a
4 10 G		Yes			12S									16S	Mammalia	Artiodactyla	Muntiacus muntjak	Indian muntjac	7e-134	No	99		4	10	G	question	Bangladesh C			RNAlater	Bangladesh	PHRF												CM2a-d3		CM2a
4 10 H		Yes			12S									16S	Mammalia	Artiodactyla	Muntiacus muntjak	Indian muntjac	9e-133	Yes	100		4	10	H	question	Bangladesh C			RNAlater	Bangladesh	PHRF													FALSE	CM5
3 9 C	Yes	Yes	Yes	Yes; 12S is less specific	12S	Mammalia	Primates	Macaca	Macaques	2e-26	No	100		16S	Mammalia	Primates	Macaca mulatta	Rhesus macaque	5e-140	Yes	99		3	9	C	ornata	Bangladesh A			RNAlater	Bangladesh	RRF													FALSE	CM5
3 9 A		Yes			12S									16S	Mammalia	Carnivora	Civettictis civetta	African civet	2e-71	Yes	93		3	9	A	ornata	Bangladesh A			RNAlater	Bangladesh	RRF												CM5-d4		CM5
4 10 D		Yes			12S									16S	Mammalia	Primates	Macaca mulatta	Rhesus macaque	9e-133	Yes	100		4	10	D	question	Bangladesh B			RNAlater	Bangladesh	RRF													FALSE	CM5
3 5 G		Yes			12S									16S	Mammalia	Primates	Macaca silenus	Lion-tailed macaque	5e-125	Yes	98		3	5	G	ornata	Bangladesh A			RNAlater	Bangladesh	RRF													FALSE	CM5
3 6 G		Yes			12S									16S	Mammalia	Primates	Macaca silenus	Lion-tailed macaque	2e-52	Yes	86		3	6	G	ornata	Bangladesh A			RNAlater	Bangladesh	RRF													FALSE	CM5
3 8 G		Yes			12S									16S	Mammalia	Scandentia	Tupaia belangeri	Northern treeshrew	8e-114	Yes	96		3	8	G	ornata	Bangladesh A			RNAlater	Bangladesh	RRF													FALSE	CM5
4 3 H		Yes			12S									16S	Mammalia	Primates	Macaca mulatta	Rhesus macaque	1e-141	Yes	99		4	3	H	cf_sylvestris	Bangladesh D			RNAlater	Bangladesh	THRF												CM6-c7		CM6
4 4 H	Yes	Yes	Yes	Yes; 12S is less specific	12S	Mammalia	Carnivora	Herpestes javanicus or Herpestes auropunctatus	Herpestes mongooses	1e-43	No	99		16S	Mammalia	Carnivora	Crossarchus obscurus	Common kusimanse	9e-107	Yes	93		4	4	H	cf_sylvestris	Bangladesh D				Bangladesh														FALSE	CM6
4 3 G	Yes	Yes	Yes	Yes; 12S is less specific	12S	Mammalia	Primates	Macaca	Macaques	2e-07	No	100		16S	Mammalia	Primates	Macaca mulatta	Rhesus macaque	2e-138	Yes	99		4	3	G	ornata	Bangladesh A				Bangladesh														FALSE	CM7
3 4 A	Yes	Yes	Yes	Yes; 12S is less specific	12S	Mammalia	Primates	Macaca leonina Macaca nemestrina	Pig-tailed macaques	1e-44	No	100		16S	Mammalia	Primates	Macaca silenus	Lion-tailed macaque	3e-123	Yes	98		3	4	A	ornata	Bangladesh A				Bangladesh													CmM7-h7		CmM7-h7
3 1 C	Yes	Yes	Yes		12S	Mammalia	Artiodactyla	Muntiacus muntjak	Indian muntjac	3e-45	Yes	100		16S	Mammalia	Artiodactyla	Muntiacus muntjak	Indian muntjac	3e-132	Yes	100		3	1	C	ornata	Bangladesh A				Bangladesh													CM7-a8		CM7-a8
4 9 H	Yes	Yes	Yes		12S	Mammalia	Artiodactyla	Muntiacus muntjak	Indian muntjac	3e-45	Yes	100		16S	Mammalia	Artiodactyla	Muntiacus muntjak	Indian muntjac	9e-133	Yes	100		4	9	H	question	Bangladesh B				Bangladesh														FALSE	CM8
3 7 D	Yes	Yes	Yes	Yes	12S	Mammalia	Carnivora	Viverra zibetha	Large Indian civet	3e-45	Yes	100		16S	Mammalia	Carnivora	Civettictis civetta	African civet	9e-113	Yes	95		3	7	D	ornata	Bangladesh A				Bangladesh											mt_03_11_16_CM8_16sSCP_a9_A09.ab1	CM8_16sSCP_a9_A09	CM8-16sSCP-a9-A09	FALSE	CM8
4 2 G	Yes				12S	Mammalia	Rodentia	Dremomys rufigenis	Asian red-cheeked squirrel	2e-41	Yes	98		16S									4	2	G	ornata	Bangladesh A				Bangladesh														FALSE	CM8
8 9 F	Yes	Yes	Yes	Yes; 12S is less specific	12S	Mammalia	Primates	Macaca	Macaques	1e-44	No	96		16S	Mammalia	Primates	Macaca silenus	Lion-tailed macaque	4e-121	No	97		8	9	F	trimaculosa	trimaculosa	107	23	RNAlater	Cambodia	Cardamom										mt_03_11_16_CM8_16sSCP_c9_C09.ab1	CM8_16sSCP_c9_C09	CM8-16sSCP-c9-C09	FALSE	CM8
1 4 A	Yes	Yes	Yes		12S	Mammalia	Perissodactyla	Macaca silenus	Lion-tailed macaque	1e-30	No	100		16S	Mammalia	Primates	Macaca silenus	Lion-tailed macaque	3e-123	Yes	98		1	4	A	trimaculosa	trimaculosa	135	15	RNAlater	Cambodia	Cardamom												CM8-d9		CM8-d9
1 4 B	Yes	Yes	Yes		12S	Mammalia	Primates	Macaca silenus	Lion-tailed macaque	2e-32	No	100		16S	Mammalia	Primates	Macaca silenus	Lion-tailed macaque	7e-124	No	97		1	4	B	trimaculosa	trimaculosa	90	11	RNAlater	Cambodia	Cardamom												CM8-eth-1		CM8-eth-1
1 7 E	Yes	Yes	Yes		12S	Mammalia	Rodentia	Menetes berdmorei	Berdmore's ground squirrel	1e-30	Yes	98		16S	Mammalia	Rodentia	Menetes berdmorei	Berdmore's ground squirrel	6e-110	Yes	95		1	7	E	interrupta	interrupta	135	19	RNAlater	Cambodia	Cardamom													FALSE	CM8
1 4 G	yes	Yes	Yes	Yes	12S	Mammalia	Rodentia	Oecomys auyantepui	North Amazonian arboreal rice rat	1e-24	Yes	95		16S	Mammalia	Rodentia	Niviventer excelsior	Large white-bellied rat	4e-41	Yes	92		1	4	G	trimaculosa	trimaculosa	145	15	RNAlater	Cambodia	Cardamom													FALSE	CM8
1 8 E	Yes	Yes	Yes		12S	Mammalia	Carnivora	Paradoxurus hermaphroditus	Asian palm civet	6e-42	Yes	98		16S	Mammalia	Carnivora	Paradoxurus hermaphroditus	Asian palm civet	2e-129	Yes	99		1	8	E	trimaculosa	trimaculosa	105	22	RNAlater	Cambodia	Cardamom												CM8sb9-12		CM8sb9-12
7 10 E	Yes	Yes	Yes		12S	Mammalia	Carnivora	Paradoxurus hermaphroditus	Asian palm civet	2e-21	Yes	97		16S	Mammalia	Carnivora	Paradoxurus hermaphroditus	Asian palm civet	2e-69	Yes	97		7	10	E	trimaculosa	trimaculosa	104	19	Ethanol	Cambodia	Cardamom													FALSE	CM8a (should be 9)
1 11 A	Yes	Yes	Yes	Yes; 12S is less specific	12S	Mammalia	Artiodactyla	Rusa or Cervus	Cervidae deer	3e-45	No	100		16S	Mammalia	Artiodactyla	Rusa timorensis	Javan rusa	2e-129	Yes	100		1	11	A	trimaculosa	trimaculosa	225	23	RNAlater	Cambodia	Cardamom										mt_03_11_16_CM8A_9_16sSCP_c11_C11.ab1	CM8A_9_16sSCP_c11_C11	CM8A-9-16sSCP-c11-C11	FALSE	CM8a (should be 9)
8 11 A	Yes	Yes	Yes	Yes; 12S is less specific	12S	Mammalia	Artiodactyla	Rusa or Cervus	Cervidae deer	2e-31	No	100		16S	Mammalia	Artiodactyla	Rusa timorensis	Javan rusa	7e-129	No	99		8	11	A	trimaculosa	trimaculosa	146	29	RNAlater	Cambodia	Cardamom												CM8A-e12		CM8a (should be 9)
1 3 F	yes	Yes	Yes		12S	Mammalia	Artiodactyla	Tragulus javanicus or kanchilTragulus javanicus or kanchilTragulus javanicus or kanchilTragulus javanicus or kanchilTragulus javanicus or kanchilTragulus javanicus or kanchilTragulus javanicus or kanchilTragulus javanicus or kanchilTragulus javanicus or kanchilTragulus javanicus or kanchil	Mouse-deer	6e-33	Yes	100		16S	Mammalia	Artiodactyla	Tragulus javanicus or kanchilTragulus javanicus or kanchilTragulus javanicus or kanchilTragulus javanicus or kanchilTragulus javanicus or kanchilTragulus javanicus or kanchilTragulus javanicus or kanchilTragulus javanicus or kanchilTragulus javanicus or kanchilTragulus javanicus or kanchil	Mouse-deer	8e-120	No	97		1	3	F	trimaculosa	trimaculosa	205	25	RNAlater	Cambodia	Cardamom												CM8A-9-f12		CM8a (should be 9)
8 11 B	Yes				12S	Mammalia	Artiodactyla	Cervidae	Cervidae deer	6e-06	No	100		16S									8	11	B	trimaculosa	trimaculosa	102	21	RNAlater	Cambodia	Cardamom													FALSE	CM8a (should be 9)
7 12 D	yes				12S	Mammalia	Primates	Macaca	Macaques	7e-31	No	99		16S									7	12	D	trimaculosa	trimaculosa	153	22	Ethanol	Cambodia	Cardamom													FALSE	CM8a (should be 9)
1 7 B	Yes				12S	Mammalia	Rodentia	Menetes berdmorei	Berdmore's ground squirrel	5e-29	Yes	96		16S									1	7	B	trimaculosa	trimaculosa	45	10	RNAlater	Cambodia	Cardamom													FALSE	CM8a (should be 9)
7 12 A	Yes				12S	Amphibia	Anura	Microhyla	Rice frogs	1e-14	No	98		16S									7	12	A	trimaculosa	trimaculosa	162	26	Ethanol	Cambodia	Cardamom													FALSE	CM8a (should be 9)
1 4 H	yes				12S	Mammalia	Rodentia	Oecomys auyantepui	North Amazonian arboreal rice rat	3e-26	No	95		16S									1	4	H	interrupta	interrupta	215	25	RNAlater	Cambodia	Cardamom										mt_03_18_16_plate2_CM8A_4_D01.ab1	CM8A_4_D01	CM8A-4-D01	FALSE	CM8a (should be 9)
1 8 H	yes				12S	mammalia	rodentia	Oecomys auyantepui	North Amazonian arboreal rice rat	6e-37	Yes	95		16S									1	8	H	trimaculosa	trimaculosa	91	24	RNAlater	Cambodia	Cardamom													FALSE	CM10
1 7 C	yes				12S	Mammalia	Rodentia	Proscuirillus murinus	Celebes dwarf squirrel	8e-22	Yes	100		16S									1	7	C	trimaculosa	trimaculosa	50	10	RNAlater	Cambodia	Cardamom													FALSE	CM10
1 10 A	yes				12S	Mammalia	Artiodactyla	Rusa or Cervus	Cervidae deer	6e-23	No	98		16S									1	10	A	trimaculosa	trimaculosa	48	14	RNAlater	Cambodia	Cardamom													FALSE	CM10
2 9 H	Yes				12S	Aves			Bird	4e-25	No	94		16S									2	9	H	trimaculosa	trimaculosa	100	12	RNAlater	Cambodia	Cardamom													FALSE	CM10
8 12 A		Yes			12S									16S	Mammalia	Artiodactyla	Cervidae	Cervidae deer	1e-53	No	95		8	12	A	trimaculosa	trimaculosa	160	20	RNAlater	Cambodia	Cardamom													FALSE	CM10
7 12 F		Yes			12S									16S	Mammalia	Carnivora	Felis silvestris	Cat (domestic) or wildcat	3e-74	Yes	95		7	12	F	trimaculosa	trimaculosa	83	17	Ethanol	Cambodia	Cardamom													FALSE	CM10
1 10 C		Yes			12S									16S	Mammalia	Chiroptera	Hipposideros bicolor	Bicolored roundleaf bat	4e-73	Yes	93		1	10	C	trimaculosa	trimaculosa	54	20	RNAlater	Cambodia	Cardamom													FALSE	CM10
1 5 B		Yes			12S									16S	Mammalia	Primates	Macaca silenus	Lion-tailed macaque	3e-118	No	97		1	5	B	trimaculosa	trimaculosa	130	17	RNAlater	Cambodia	Cardamom													FALSE	CM10
1 6 H		Yes			12S									16S	Mammalia	Primates	Macaca silenus	Lion-tailed macaque	9e-56	Yes	93		1	6	H	trimaculosa	trimaculosa	100	10	RNAlater	Cambodia	Cardamom													FALSE	CM10
1 11 C		Yes			12S									16S	Mammalia	Primates	Macaca silenus	Lion-tailed macaque	3e-122	Yes	98		1	11	C	trimaculosa	trimaculosa	115	20	RNAlater	Cambodia	Cardamom													FALSE	CM10
2 1 D		Yes			12S									16S	Mammalia	Primates	Macaca silenus	Lion-tailed macaque	7e-121	No	97		2	1	D	trimaculosa	trimaculosa	81	17	RNAlater	Cambodia	Cardamom													FALSE	CM10
3 1 A		Yes			12S									16S	Mammalia	Primates	Macaca silenus	Lion-tailed macaque	1e-125	No	97		3	1	A	trimaculosa	trimaculosa	80	10	Ethanol	Cambodia	Cardamom													FALSE	CM10
7 12 E		Yes			12S									16S	Mammalia	Primates	Macaca silenus	Lion-tailed macaque	3e-123	No	97		7	12	E	trimaculosa	trimaculosa	200	26	Ethanol	Cambodia	Cardamom													FALSE	CM11
1 8 D		Yes			12S									16S	Mammalia	Carnivora	Paradoxurus hermaphroditus	Asian palm civet	2e-70	Yes	97		1	8	D	trimaculosa	trimaculosa	65	18	RNAlater	Cambodia	Cardamom													FALSE	CM11
1 9 F		Yes			12S									16S	Mammalia	Carnivora	Paradoxurus hermaphroditus	Asian palm civet	2e-94	Yes	99		1	9	F	trimaculosa	trimaculosa	72	18	RNAlater	Cambodia	Cardamom													FALSE	CM13
2 9 D		Yes			12S									16S	Mammalia	Carnivora	Paradoxurus hermaphroditus	Asian palm civet	2e-65	Yes	98		2	9	D	trimaculosa	trimaculosa	107	21	RNAlater	Cambodia	Cardamom													FALSE	CM13
2 10 E		Yes			12S									16S	Mammalia	Carnivora	Paradoxurus hermaphroditus	Asian palm civet	7e-134	Yes	100		2	10	E	trimaculosa	trimaculosa	53	7	RNAlater	Cambodia	Cardamom													FALSE	CM13
2 10 F		Yes			12S									16S	Mammalia	Carnivora	Paradoxurus hermaphroditus	Asian palm civet	3e-49	Yes	93		2	10	F	interrupta	interrupta	260	20	Ethanol	Cambodia	Cardamom										mt_03_18_16_plate2_CM13_5_A06.ab1	CM13_5_A06	CM13-5-A06	FALSE	CM13
7 9 F		Yes			12S									16S	Mammalia	Carnivora	Paradoxurus hermaphroditus	Asian palm civet	3e-98	Yes	100		7	9	F	trimaculosa	trimaculosa	113	19	Ethanol	Cambodia	Cardamom													FALSE	CM16
7 9 G		Yes			12S									16S	Mammalia	Carnivora	Paradoxurus hermaphroditus	Asian palm civet	7e-134	Yes	100		7	9	G	trimaculosa	trimaculosa	109	21	Ethanol	Cambodia	Cardamom													FALSE	CM5
7 9 H		Yes			12S									16S	Mammalia	Carnivora	Paradoxurus hermaphroditus	Asian palm civet	2e-124	Yes	99		7	9	H	trimaculosa	trimaculosa	96	20	Ethanol	Cambodia	Cardamom													FALSE	CM5
7 10 G		Yes			12S									16S	Mammalia	Carnivora	Paradoxurus hermaphroditus	Asian palm civet	1e-72	Yes	97		7	10	G	trimaculosa	trimaculosa	159	29	Ethanol	Cambodia	Cardamom												CM5-eth-6		CM5-eth-6
7 10 H		Yes			12S									16S	Mammalia	Carnivora	Paradoxurus hermaphroditus	Asian palm civet	5e-120	Yes	98		7	10	H	trimaculosa	trimaculosa	122	17	Ethanol	Cambodia	Cardamom													FALSE	CM5
8 10 G		Yes			12S									16S	Mammalia	Carnivora	Paradoxurus hermaphroditus	Asian palm civet	4e-60	Yes	97		8	10	G	trimaculosa	trimaculosa	141	23	RNAlater	Cambodia	Cardamom													FALSE	CM5
8 10 H		Yes			12S									16S	Mammalia	Carnivora	Paradoxurus hermaphroditus	Asian palm civet	7e-134	Yes	99		8	10	H	trimaculosa	trimaculosa	71	14	RNAlater	Cambodia	Cardamom													FALSE	CM5
8 11 G		Yes			12S									16S	Mammalia	Artiodactyla	Rusa or CervusRusa or CervusRusa or CervusRusa or CervusRusa or CervusRusa or CervusRusa or CervusRusa or CervusRusa or CervusRusa or CervusRusa or CervusRusa or Cervus	Cervidae deer	3e-81	No	92		8	11	G	trimaculosa	trimaculosa	85	22	RNAlater	Cambodia	Cardamom												CM5-eth-10		CM5-eth-10
8 12 B		Yes			12S									16S	Mammalia	Artiodactyla	Rusa or CervusRusa or CervusRusa or CervusRusa or CervusRusa or CervusRusa or CervusRusa or CervusRusa or CervusRusa or CervusRusa or CervusRusa or CervusRusa or Cervus	Cervidae deer	7e-64	No	98		8	12	B	trimaculosa	trimaculosa	145	17	RNAlater	Cambodia	Cardamom													FALSE	CM6
1 3 E		Yes			12S									16S	Mammalia	Artiodactyla	Tragulus javanicus or kanchilTragulus javanicus or kanchilTragulus javanicus or kanchilTragulus javanicus or kanchilTragulus javanicus or kanchilTragulus javanicus or kanchilTragulus javanicus or kanchilTragulus javanicus or kanchilTragulus javanicus or kanchilTragulus javanicus or kanchil	Mouse-deer	6e-109	No	96		1	3	E	trimaculosa	trimaculosa	180	18	RNAlater	Cambodia	Cardamom													FALSE	CM6
1 3 D	yes	Yes	Yes		12S	Mammalia	Artiodactyla	Tragulus javanicus or kanchilTragulus javanicus or kanchilTragulus javanicus or kanchilTragulus javanicus or kanchilTragulus javanicus or kanchilTragulus javanicus or kanchilTragulus javanicus or kanchilTragulus javanicus or kanchilTragulus javanicus or kanchilTragulus javanicus or kanchil	Mouse-deer	4e-31	Yes	99		16S	Mammalia	Artiodactyla	Tragulus javanicus or kanchilTragulus javanicus or kanchilTragulus javanicus or kanchilTragulus javanicus or kanchilTragulus javanicus or kanchilTragulus javanicus or kanchilTragulus javanicus or kanchilTragulus javanicus or kanchilTragulus javanicus or kanchilTragulus javanicus or kanchil	Mouse-deer	4e-106	No	96		1	3	D	trimaculosa	trimaculosa	55	11	RNAlater	Cambodia	Preah Vihear													FALSE	CM6
8 8 F	yes				12S	Mammalia	Chiroptera	Lophostoma brasiliense	Pygmy round-eared bat	3e-21	Yes	98		16S									8	8	F	trimaculosa	trimaculosa	43	10	RNAlater	Cambodia	Preah Vihear													FALSE	CM6
8 9 D	Yes				12S	Aves	Strigiformes	Phodilus badius	Oriental bay owl	2e-08	Yes	100		16S									8	9	D	trimaculosa	trimaculosa	71	14	RNAlater	Cambodia	Preah Vihear													FALSE	CM6
1 2 D		Yes			12S									16S	Aves	Galliformes	Coturnix japonica	Japanese quail	3e-108	Yes	99		1	2	D	trimaculosa	trimaculosa	77	11	RNAlater	Cambodia	Preah Vihear													FALSE	CM6
8 7 B		Yes			12S									16S	Mammalia	Carnivora	Paradoxurus hermaphroditus	Asian palm civet	3e-56	Yes	95		8	7	B	trimaculosa	trimaculosa	81	24	RNAlater	Cambodia	Preah Vihear													FALSE	CM6
1 1 H		Yes			12S									16S	Mammalia	Artiodactyla	Rusa or CervusRusa or CervusRusa or CervusRusa or CervusRusa or CervusRusa or CervusRusa or CervusRusa or CervusRusa or CervusRusa or CervusRusa or CervusRusa or Cervus	Cervidae deer	1e-86	No	97		1	1	H	trimaculosa	trimaculosa	128	28	RNAlater	Cambodia	Preah Vihear													FALSE	CM6
8 3 F		Yes			12S									16S	Mammalia	Artiodactyla	Bos gaurus	Gaur	5e-133	Yes	99		8	3	F	trimaculosa	trimaculosa	155	26	Ethanol	Cambodia	Seima										mt_03_18_16_plate3_CM6_eth_19_A01.ab1	CM6_eth_19_A01	CM6-eth-19-A01	FALSE	CM6
2 5 C		Yes			12S									16S	Mammalia	Carnivora	Felis or PardofelisFelis or PardofelisFelis or PardofelisFelis or PardofelisFelis or PardofelisFelis or PardofelisFelis or PardofelisFelis or Pardofelis	Felidae cats	1e-130	No	99		2	5	C	trimaculosa	trimaculosa	130	49	RNAlater	Cambodia	Seima												PHRF48	TRUE	PHRF48
8 3 G		Yes			12S									16S	Mammalia	Carnivora	Felis silvestris	Cat (domestic) or wildcat	9e-98	Yes	100		8	3	G	trimaculosa	trimaculosa	146	31	Ethanol	Cambodia	Seima													FALSE	PHRF47
8 3 D		Yes			12S									16S	Mammalia	Primates	Macaca silenus	Lion-tailed macaque	3e-36	Yes	96		8	3	D	trimaculosa	trimaculosa	103	21	Ethanol	Cambodia	Seima													FALSE	PHRF46
8 3 E		Yes			12S									16S	Mammalia	Primates	Macaca silenus	Lion-tailed macaque	2e-64	Yes	96		8	3	E	trimaculosa	trimaculosa	155	20	Ethanol	Cambodia	Seima										mt_03_18_16_plate3_PHRF41_H01.ab1	PHRF41_H01	PHRF41	TRUE	PHRF41
5 8 C	Yes	Yes	Yes	Yes	12S	Mammalia	Rodentia	Atherurus macrourus	Asiatic brush-tailed porcupine	1e-30	Yes	100		16S	Mammalia	Rodentia	Hystrix indica	Indian crested porcupine	1e-105	Yes	93		5	8	C	green	China E	90	38	RNAlater	China	Gaoligong	21d57.511'	101d12.862'	617										FALSE	PHRF40
5 9 B	Yes	Yes	Yes		12S	Mammalia	Rodentia	Callosciurus erythraeus	Pallas's squirrel	4e-53	Yes	98		16S	Mammalia	Rodentia	Callosciurus erythraeus	Pallas's squirrel	8e-114	Yes	95		5	9	B	rjukjuana	China C	51	18	RNAlater	China	Gaoligong	24d49.865'	98d46.213'	2182									PHRF38	TRUE	PHRF38
5 7 H	Yes	Yes	Yes		12S	Mammalia	Rodentia	Niviventer confucianus	Chinese white-bellied rat	2e-46	Yes	99		16S	Mammalia	Rodentia	Niviventer confucianus	Chinese white-bellied rat	3e-112	Yes	95		5	7	H	rjukjuana	China D	57	19	RNAlater	China	Gaoligong										mt_03_18_16_plate3_PHRF36_C02.ab1	PHRF36_C02	PHRF36	TRUE	PHRF36
5 7 D	Yes				12S	Mammalia	Primates	Eulemur rubriventer	Red-bellied lemur	7e-19	No	99		16S									5	7	D	rjukjuana	China D	60	22	RNAlater	China	Gaoligong													FALSE	PHRF29
5 8 H	Yes				12S	Amphibia	Anura	Fejervarya	Fejervarya	6e-52	No	99		16S									5	8	H	rjukjuana	China C	55	22	RNAlater	China	Gaoligong	24d49.865'	98d46.213'	2182										FALSE	PHRF2
5 8 A	Yes				12S	mammalia	Eulipotphyla	Scapanulus oweni	Talpidae moles	2e-20	No	97		16S									5	8	A	rjukjuana	China D	40	15	RNAlater	China	Gaoligong													FALSE	RRF30
5 9 C		Yes			12S									16S	Mammalia	Rodentia	Callosciurus erythraeus	Pallas's squirrel	2e-71	Yes	91		5	9	C	rjukjuana	China C	60	20	RNAlater	China	Gaoligong	24d49.865'	98d46.213'	2182							mt_03_18_16_plate3_RRF29_G06.ab1	RRF29_G06	RRF29	TRUE	RRF29
5 9 F		Yes			12S									16S	Mammalia	Rodentia	Callosciurus erythraeus	Pallas's squirrel	1e-34	Yes	91		5	9	F	rjukjuana	China C	60	18	RNAlater	China	Gaoligong	24d49.865'	98d46.213'	2182										FALSE	RRF21
5 10 B		Yes			12S									16S	Mammalia	Rodentia	Dremomys rufigenis	Asian red-cheeked squirrel	3e-106	Yes	93		5	10	B	rjukjuana	China C	63	19	RNAlater	China	Gaoligong													FALSE	RRF17
5 3 C		Yes			12S									16S	Mammalia	Artiodactyla	Muntiacus muntjak	Indian muntjac	6e-71	Yes	93		5	3	C	rjukjuana	China D	53	23	RNAlater	China	Gaoligong													FALSE	RRF16
5 4 F		Yes			12S									16S	Mammalia	Artiodactyla	Muntiacus muntjak	Indian muntjac	9e-133	Yes	100		5	4	F	rjukjuana	China D	60	23	RNAlater	China	Gaoligong													FALSE	RRF11
5 3 F		Yes			12S									16S	Mammalia	Artiodactyla	Muntiacus muntjak or rooseveltorumMuntiacus muntjak or rooseveltorumMuntiacus muntjak or rooseveltorumMuntiacus muntjak or rooseveltorumMuntiacus muntjak or rooseveltorumMuntiacus muntjak or rooseveltorumMuntiacus muntjak or rooseveltorumMuntiacus muntjak or rooseveltorumMuntiacus muntjak or rooseveltorumMuntiacus muntjak or rooseveltorumMuntiacus muntjak or rooseveltorumMuntiacus muntjak or roos…	Muntjac	1e-47	No	91		5	3	F	rjukjuana	China D	55	24	RNAlater	China	Gaoligong													FALSE	RRF10
5 4 E		Yes			12S									16S	Mammalia	Artiodactyla	Muntiacus muntjak or rooseveltorumMuntiacus muntjak or rooseveltorumMuntiacus muntjak or rooseveltorumMuntiacus muntjak or rooseveltorumMuntiacus muntjak or rooseveltorumMuntiacus muntjak or rooseveltorumMuntiacus muntjak or rooseveltorumMuntiacus muntjak or rooseveltorumMuntiacus muntjak or rooseveltorumMuntiacus muntjak or rooseveltorumMuntiacus muntjak or rooseveltorumMuntiacus muntjak or roos…	Muntjac	1e-22	No	83		5	4	E	rjukjuana	China D	65	22	RNAlater	China	Gaoligong													FALSE	RRF9
5 5 A		Yes			12S									16S	Mammalia	Rodentia	Niviventer confucianus	Chinese white-bellied rat	7e-89	Yes	90		5	5	A	rjukjuana	China D	60	18	RNAlater	China	Gaoligong												RRF8	TRUE	RRF8
5 6 A		Yes			12S									16S	Mammalia	Rodentia	Niviventer confucianus	Chinese white-bellied rat	4e-66	No	90		5	6	A	rjukjuana	China D	41	17	RNAlater	China	Gaoligong												RRF7	TRUE	RRF7
6 1 D		Yes			12S									16S	Aves	Galliformes	Lophura nycthemera	Silver easant	1e-125	Yes	96		6	1	D	brown	China A	72	34	RNAlater	China	Hainan												RRF1	TRUE	RRF1
7 5 D		Yes			12S									16S	Mammalia	Primates	Macaca silenus	Lion-tailed macaque	3e-62	Yes	96		7	5	D	hainana	Hainana	90	27	RNAlater	China	Hainan	18d57.689'	109d27.749'	506									AHRF42		AHRF42
7 8 C		Yes			12S									16S	Mammalia	Primates	Macaca silenus	Lion-tailed macaque	4e-67	Yes	98		7	8	C	hainana	Hainana	31	9	RNAlater	China	Hainan	19d03.347'	109d33.643'	703 (and up maybe another 50m)										FALSE	AHRF40
6 2 A		Yes			12S									16S	Mammalia	Carnivora	Paradoxurus hermaphroditus	Asian palm civet	3e-118	Yes	97		6	2	A	brown	China A	70	40	RNAlater	China	Hainan	21d36.264'	101d34.102'	729							mt_03_18_16_plate3_AHRF17_F11.ab1	AHRF17_F11	AHRF17	TRUE	AHRF17
7 3 E		Yes			12S									16S	Mammalia	Carnivora	Paradoxurus hermaphroditus	Asian palm civet	3e-88	Yes	97		7	3	E	hainana	Hainana	104	27	RNAlater	China	Hainan	19d00.800'	109d25.583'	474							mt_03_18_16_plate3_AHRF16_G11.ab1	AHRF16_G11	AHRF16	TRUE	AHRF16
7 8 B		Yes			12S									16S	Mammalia	Carnivora	Paradoxurus hermaphroditus	Asian palm civet	5e-72	Yes	98		7	8	B	hainana	Hainana	123	52	RNAlater	China	Hainan	19d03.347'	109d33.643'	703 (and up maybe another 50m)										FALSE	AHRF15
7 2 B		Yes			12S									16S	Mammalia	Artiodactyla	Rusa or CervusRusa or CervusRusa or CervusRusa or CervusRusa or CervusRusa or CervusRusa or CervusRusa or CervusRusa or CervusRusa or CervusRusa or CervusRusa or Cervus	Cervidae deer	1e-47	No	87		7	2	B	hainana	Hainana	102	23	RNAlater	China	Hainan	19d00.800'	109d25.583'	474										FALSE	AHRF14
7 1 B		Yes			12S									16S	Mammalia	Artiodactyla	Cervus	Cervus deer	4e-131	No	99		7	1	B	sylvestris	China F	110	40	RNAlater	China	XTBG	21d36.393'	101d33.752'	731							mt_03_18_16_plate3_AHRF12_C12.ab1	AHRF12_C12	AHRF12	TRUE	AHRF12
6 2 D		Yes			12S									16S	Aves	Galliformes	Gallus gallus	Chicken (domestic) or red junglefowl	7e-70	Yes	96		6	2	D	sylvestris	China F	NA	NA	RNAlater	China	XTBG	21d36.264'	101d34.102'	729							mt_03_18_16_plate3_AHRF9_E12.ab1	AHRF9_E12	AHRF9	TRUE	AHRF9
6 3 B		Yes			12S									16S	Mammalia	Artiodactyla	Muntiacus	Muntjac	1e-35	No	90		6	3	B	sylvestris	China F	NA	NA	RNAlater	China	XTBG	21d36.264'	101d34.102'	729							mt_03_18_16_plate3_AHRF8_F12.ab1	AHRF8_F12	AHRF8	TRUE	AHRF8
6 4 C		Yes			12S									16S	Mammalia	Artiodactyla	Muntiacus muntjak	Indian muntjac	1e-130	Yes	99		6	4	C	sylvestris	China F	NA	NA	RNAlater	China	XTBG	21d36.264'	101d34.102'	729							mt_03_18_16_plate3_AHRF7_G12.ab1	AHRF7_G12	AHRF7	TRUE	AHRF7
6 2 B		Yes			12S									16S	Mammalia	Carnivora	Paguma larvata	Masked palm civet	2e-58	Yes	95		6	2	B	sylvestris	China F	NA	NA	RNAlater	China	XTBG	21d36.264'	101d34.102'	729									THRF48	TRUE	THRF48
6 3 F		Yes			12S									16S	Mammalia	Carnivora	Paguma larvata	Masked palm civet	4e-73	Yes	92		6	3	F	sylvestris	China F	NA	NA	RNAlater	China	XTBG	21d36.264'	101d34.102'	729										FALSE	THRF46
6 4 H		Yes			12S									16S	Mammalia	Carnivora	Paguma larvata	Masked palm civet	3e-73	Yes	99		6	4	H	sylvestris	China G	90	26	RNAlater	China	XTBG	21d56.809'	101d14.716'	622							mt_03_18_16_p4_THRF24_F03.ab1	THRF24_F03	THRF24	TRUE	THRF24
6 2 G		Yes			12S									16S	Aves	Galliformes	Pucrasia or LouraPucrasia or LophuraPucrasia or LophuraPucrasia or LophuraPucrasia or LophuraPucrasia or LophuraPucrasia or LophuraPucrasia or LophuraPucrasia or LophuraPucrasia or LophuraPucrasia or LophuraPucrasia or LophuraPucrasia or LophuraPucrasia or LophuraPucrasia or LophuraPucrasia or LophuraPucrasia or Lophura	Phasianidae groundbirds	2e-39	No	90		6	2	G	sylvestris	China F	NA	NA	RNAlater	China	XTBG	21d36.264'	101d34.102'	729									THRF23	TRUE	THRF23
6 7 H		Yes			12S									16S	Mammalia	Artiodactyla	Rusa or CervusRusa or CervusRusa or CervusRusa or CervusRusa or CervusRusa or CervusRusa or CervusRusa or CervusRusa or CervusRusa or CervusRusa or CervusRusa or Cervus	Cervidae deer	3e-61	No	94		6	7	H	sylvestris	China F	129	36	RNAlater	China	XTBG	21d36.285'	101d34.198'	702							mt_03_18_16_p4_THRF13_E04.ab1	THRF13_E04	THRF13	TRUE	THRF13
6 5 A		Yes			12S									16S	Mammalia	Artiodactyla	Rusa timorensis	Javan rusa	1e-130	No	99		6	5	A	sylvestris	China G	88	26	RNAlater	China	XTBG	21d56.809'	101d14.716'	622									THRF9	TRUE	THRF9
																																										hey
